# Supplementary material for: Methylation of histone H3K23 blocks DNA damage in pericentric heterochromatin during meiosis
Source: eLife. 2014 Aug 26;3:e02996. doi: 10.7554/eLife.02996 (PMC4141274; doi:10.7554/eLife.02996)
Supplement: Figure 6—source data 1. — Six independent ΔEZL3 mutant strains were generated in each of the B2086 and CU428 backgrounds (that are compatible for mating). Eight independent wild type lines were also generated in each of the B2086 and CU428 backgrounds. ΔEZL3 mutant lines were crossed to the other ΔEZL3 mutant lines of the opposite mating type. The proportions of viable progeny resulting from 11 wild type (B2086 × CU428) and 13 ΔEZL3 mating experiments are shown here and graphed in main Figure 6E. DOI: http://dx.doi.org/10.7554/eLife.02996.015 [file elife02996s002.xlsx]

## Sheet: Sheet1
WT	parent 1 (B2086)	parent 2 (CU428)	# mated	# progeny	% progeny
	B1	C1	29	21	0.72
	B2	C2	36	24	0.67
	B3	C3	23	14	0.61
	B3	C4	26	12	0.46
	B4	C3	22	8	0.36
	B4	C4	23	10	0.43
	B5	C5	28	25	0.89
	B5	C6	26	24	0.92
	B6	C5	26	25	0.96
	B7	C7	28	25	0.89
	B8	C8	29	28	0.97
ΔEZL3	parent 1 (B2086)	parent 2 (CU428)	# mated	# progeny	% progeny
	BD1	CD1	54	33	0.61
	BD1	CD2	48	33	0.69
	BD2	CD1	60	44	0.73
	BD2	CD2	61	54	0.89
	BD3	CD3	41	0	0
	BD1	CD3	17	3	0.18
	BD2	CD3	22	2	0.09
	BD3	CD1	16	1	0.06
	BD3	CD2	13	5	0.38
	BD3	CD4	18	0	0
	BD4	CD3	23	3	0.13
	BD5	CD5	15	6	0.4
	BD6	CD6	15	0	0
